# Supplementary material for: Integrated multiomics analysis and machine learning refine neutrophil extracellular trap-related molecular subtypes and prognostic models for acute myeloid leukemia
Source: Front Immunol. 2025 Feb 24;16:1558496. doi: 10.3389/fimmu.2025.1558496 (PMC11891243; doi:10.3389/fimmu.2025.1558496)
Supplement: Supplementary file 1 [file Table1.xlsx]

## Sheet: S1
Table S1: NRG in this study.
ALPL
BST1
CD93
CEACAM3
CREB5
CRISPLD2
CSF3R
CYP4F3
DYSF
FCAR
FCGR3B
CPPED1
FPR1
FPR2
G0S2
HIST1H2BC
HPSE
CXCR1
CXCR2
KCNJ15
LILRB2
MGAM
MME
PDE4B
S100A12
SIGLEC5
SLC22A4
SLC25A37
TECPR2
TNFRSF10C
VNN3
AKT1
AKT2
ATG7
CLEC6A
CSF3
CTSG
CYBB
DNASE1
ELANE
ENTPD4
F3
HMGB1
IL17A
IL1B
IL6
CXCL8
IRAK4
ITGAM
ITGB2
KCNN3
MAPK1
MAPK3
MMP9
MPO
MTOR
PADI4
PTAFR
PIK3CA
RIPK1
RIPK3
SELP
SELPLG
SIGLEC14
TLR2
TLR4
TLR7
TLR8
TNF

## Sheet: S2
Table S2. Differentially expressed genes between subtypes (C2 vs C1).
id	logFC	AveExpr	t	P.Value	adj.P.Val	B
LPO	-2.93086	2.98396	-15.523	1.58511e-34	7.56033e-30	66.7407
MPO	-4.52555	9.36754	-15.3904	3.75043e-34	8.94404e-30	65.9191
ELANE	-3.50795	6.42048	-9.92362	1.24496e-18	1.97932e-14	31.6001
CALR	-1.02045	9.44863	-9.42638	2.89305e-17	3.44967e-13	28.5666
PRRT4	-1.91411	2.19897	-9.22256	1.03625e-16	9.88496e-13	27.3362
IGF2R	1.61403	3.58438	8.58534	5.26706e-15	4.18696e-11	23.5485
VNN1	2.15032	3.12622	8.43928	1.27757e-14	8.705e-11	22.6944
LILRA1	1.8573	3.70671	8.23002	4.49973e-14	2.68274e-10	21.481
CRACR2B	-1.50851	3.31693	-7.9291	2.68866e-13	1.1658e-09	19.7589
SLC9A9	1.14816	2.02859	7.81091	5.38331e-13	2.13969e-09	19.0903
PRSS57	-1.72013	7.07737	-7.77698	6.56483e-13	2.23654e-09	18.8992
CPNE8	2.03133	3.50921	7.7439	7.96331e-13	2.53212e-09	18.7133
SLC8A1-AS1	1.31309	1.64515	7.71911	9.20101e-13	2.74282e-09	18.5742
SLC8A1	1.41412	1.67498	7.68049	1.15187e-12	3.05219e-09	18.3579
FAM65B	1.0627	5.90456	7.4689	3.90721e-12	8.47084e-09	17.1824
CX3CR1	2.02984	4.20383	7.44603	4.4542e-12	8.85199e-09	17.0563
NRBP2	1.06493	2.27138	7.38497	6.31432e-12	1.20467e-08	16.7206
LILRB2	1.97945	4.04702	7.26924	1.21869e-11	2.15284e-08	16.0882
RAB7B	-1.61535	4.05288	-7.19254	1.87897e-11	2.89095e-08	15.6719
HTATIP2	1.0028	4.09446	7.18592	1.95031e-11	2.90693e-08	15.6361
PLA2G4A	1.03525	3.14526	7.16919	2.14272e-11	3.09694e-08	15.5456
CDC42EP3	1.24749	4.95854	7.13355	2.61725e-11	3.46757e-08	15.3533
DOK2	1.23017	4.16492	7.10146	3.13244e-11	4.03797e-08	15.1806
RXRA	1.14312	4.22458	7.02364	4.83499e-11	6.06868e-08	14.7635
RHOBTB3	-1.20544	3.76265	-7.01603	5.04411e-11	6.16882e-08	14.7228
LINC00877	1.0326	1.98983	7.00386	5.39705e-11	6.243e-08	14.6578
RP11-54O7.3	-1.18344	1.41988	-7.00309	5.42001e-11	6.243e-08	14.6537
CASP1	1.07791	6.00989	6.99022	5.82146e-11	6.45722e-08	14.5851
ZNF532	1.29547	2.01674	6.97826	6.22082e-11	6.53032e-08	14.5213
HGF	-2.0013	5.02444	-6.97709	6.26116e-11	6.53032e-08	14.5151
HOXA-AS2	1.85852	2.72773	6.97603	6.29811e-11	6.53032e-08	14.5095
SLA	1.04296	5.47985	6.93005	8.12241e-11	8.07097e-08	14.2651
MPP7	1.02486	2.43733	6.92139	8.52036e-11	8.22913e-08	14.2192
RP11-54O7.1	-1.30829	1.69604	-6.82519	1.44616e-10	1.30144e-07	13.7111
SECTM1	1.72052	2.89182	6.78569	1.79492e-10	1.54254e-07	13.5037
SAMD11	-1.15591	1.56584	-6.78405	1.8111e-10	1.54254e-07	13.4951
LINC00899	1.29438	2.65459	6.72445	2.5059e-10	2.02578e-07	13.1834
FGD4	1.29515	2.82615	6.67954	3.19725e-10	2.45961e-07	12.9496
KIAA0513	1.12659	2.98373	6.66402	3.47743e-10	2.63269e-07	12.869
THBS1	1.86392	3.21358	6.63256	4.1213e-10	3.01074e-07	12.706
CD300LB	1.48138	2.66343	6.62777	4.22936e-10	3.01074e-07	12.6812
RTN4R	-1.20706	2.7453	-6.6257	4.27674e-10	3.01074e-07	12.6705
RGCC	-1.07878	4.72267	-6.62502	4.2924e-10	3.01074e-07	12.667
C10orf54	1.18919	7.22419	6.60853	4.6912e-10	3.21613e-07	12.5818
PALM	-1.382	2.5816	-6.6033	4.82519e-10	3.24144e-07	12.5548
CD300A	1.11244	4.70436	6.59049	5.16925e-10	3.42434e-07	12.4887
HOXA9	2.43128	4.63331	6.578	5.52808e-10	3.61188e-07	12.4243
VDR	1.07223	2.34074	6.53678	6.89473e-10	4.29507e-07	12.2125
LFNG	1.1203	3.77771	6.46491	1.01161e-09	5.78805e-07	11.8449
MEIS1	2.00607	3.97678	6.46125	1.0315e-09	5.78805e-07	11.8262
CST7	-1.59793	6.55176	-6.45637	1.0586e-09	5.87103e-07	11.8014
ITGAX	1.35488	5.37015	6.44393	1.13092e-09	6.20002e-07	11.738
KCNQ1	1.10287	2.52442	6.43957	1.1574e-09	6.2731e-07	11.7159
ADCY7	1.00528	5.79613	6.41958	1.28678e-09	6.81937e-07	11.6143
S100A4	1.07009	8.27337	6.4127	1.33448e-09	6.86632e-07	11.5794
LST1	1.24485	6.94043	6.40903	1.36068e-09	6.86632e-07	11.5608
HOXA10	1.86188	3.59578	6.40893	1.3614e-09	6.86632e-07	11.5603
BCL2A1	1.31983	3.72195	6.40077	1.42142e-09	6.97295e-07	11.5189
SNX10	1.03252	4.56253	6.38433	1.55042e-09	7.4696e-07	11.4357
HOXA3	1.79439	2.84568	6.36925	1.67884e-09	7.9425e-07	11.3595
VNN2	1.57947	3.30416	6.36772	1.69245e-09	7.9425e-07	11.3517
IGLL1	-2.15722	4.90994	-6.34077	1.9505e-09	8.9453e-07	11.2158
CYTH4	1.21854	5.48301	6.3342	2.01897e-09	9.09006e-07	11.1827
CYP2E1	-1.03453	1.79284	-6.30696	2.32937e-09	1.02872e-06	11.0457
RP1-170O19.23	1.47901	1.96548	6.29012	2.54421e-09	1.09323e-06	10.9612
LILRB1	1.44213	3.64559	6.23625	3.37068e-09	1.35099e-06	10.6919
RPS2P52	-1.14323	3.31389	-6.22547	3.56525e-09	1.37601e-06	10.6382
ITM2A	-1.76682	5.68375	-6.22482	3.57736e-09	1.37601e-06	10.6349
DNM1	-1.3617	4.13579	-6.15943	5.02182e-09	1.81455e-06	10.3103
LINC01272	1.70219	2.78113	6.15058	5.25668e-09	1.87107e-06	10.2666
OAS1	1.13639	4.42477	6.12913	5.87208e-09	2.00054e-06	10.1606
MEF2C	1.16305	5.79294	6.12448	6.01465e-09	2.03457e-06	10.1377
HOXA7	1.74816	2.92161	6.11894	6.18856e-09	2.06412e-06	10.1104
HOXA6	1.79536	2.75146	6.11544	6.30136e-09	2.08715e-06	10.0931
AMICA1	1.66931	4.64026	6.10429	6.67331e-09	2.16524e-06	10.0383
SLC15A3	1.49757	3.20281	6.08565	7.34399e-09	2.30447e-06	9.94665
ITGB2-AS1	1.28234	3.50529	6.0834	7.42957e-09	2.31608e-06	9.93557
CD300E	1.95798	2.70152	6.04632	8.98362e-09	2.72919e-06	9.75392
SLC43A2	1.18949	3.98542	6.04281	9.14625e-09	2.75058e-06	9.73676
HOXA5	1.91564	3.23338	6.04232	9.16937e-09	2.75058e-06	9.73435
UGT3A2	-1.42898	1.39624	-6.0388	9.33568e-09	2.78296e-06	9.71716
LPPR3	-1.60351	4.28447	-6.03234	9.64889e-09	2.85847e-06	9.6856
CERCAM	-1.06086	3.75755	-6.02738	9.89637e-09	2.91369e-06	9.66139
CTSL	1.29911	2.82872	6.00071	1.13373e-08	3.27723e-06	9.53143
ECE1	1.01519	3.46444	5.99566	1.16325e-08	3.28299e-06	9.50685
CLEC2B	1.1221	5.09473	5.98798	1.20964e-08	3.37397e-06	9.46948
SEL1L3	1.00994	4.95085	5.98405	1.23403e-08	3.40222e-06	9.45039
FGD2	1.52601	4.3846	5.97318	1.30405e-08	3.55417e-06	9.39764
PRTN3	-2.23545	6.63586	-5.96151	1.38361e-08	3.67889e-06	9.34104
TRH	-2.14662	2.45447	-5.95857	1.40435e-08	3.70066e-06	9.32682
TNS3	1.06824	4.44388	5.94925	1.47225e-08	3.81633e-06	9.28169
CCR5	1.00527	1.805	5.94709	1.4885e-08	3.8376e-06	9.27121
PECAM1	1.09725	6.68502	5.93527	1.58021e-08	4.00903e-06	9.21407
FGR	1.60276	5.73941	5.92326	1.67911e-08	4.19303e-06	9.15607
HOXA10-AS	1.54573	2.97462	5.90769	1.81633e-08	4.44266e-06	9.08101
CD300C	1.29222	3.12383	5.89413	1.94479e-08	4.63794e-06	9.01573
SIGLEC10	1.03436	3.73835	5.8896	1.98961e-08	4.69784e-06	8.99397
AFF2	-1.21062	2.47237	-5.87702	2.11963e-08	4.89201e-06	8.9335
HTR1F	1.21514	1.70082	5.84067	2.54362e-08	5.61668e-06	8.75935
ITGAM	1.36312	5.17555	5.81638	2.87204e-08	6.17048e-06	8.6434
GIMAP8	1.14789	2.33602	5.81277	2.92433e-08	6.25466e-06	8.62618
PLXNC1	1.01307	4.3104	5.80724	3.00623e-08	6.33491e-06	8.59981
HOXA-AS3	1.35254	1.99824	5.78152	3.4172e-08	7.0557e-06	8.47749
IGFBP2	-1.76982	4.29269	-5.77861	3.46703e-08	7.12774e-06	8.46367
LILRA6	1.62191	2.98624	5.76837	3.64802e-08	7.31366e-06	8.41511
CYTL1	-1.72219	4.94626	-5.76791	3.65633e-08	7.31366e-06	8.41294
LILRB3	1.54044	4.18008	5.73745	4.25283e-08	8.24564e-06	8.26872
RGS10	1.02369	5.00888	5.72381	4.54971e-08	8.78555e-06	8.20434
MS4A3	-1.89762	5.31381	-5.7074	4.93388e-08	9.30143e-06	8.12701
CEBPE	-1.05048	2.15205	-5.70351	5.02938e-08	9.44415e-06	8.10872
SMIM24	-1.37299	6.16308	-5.69043	5.3644e-08	9.99454e-06	8.04721
CBX2	-1.13083	3.29802	-5.68661	5.46625e-08	1.01054e-05	8.02927
SH3TC1	1.06653	4.42335	5.6849	5.51252e-08	1.01292e-05	8.02123
HOXA4	1.41056	2.41285	5.68272	5.57194e-08	1.01435e-05	8.011
AC004791.2	-2.35758	2.61646	-5.68117	5.61482e-08	1.01827e-05	8.00369
KCNE1	1.14503	2.11895	5.6752	5.78219e-08	1.04071e-05	7.97568
CD163	1.82843	3.04672	5.66869	5.97027e-08	1.05858e-05	7.94515
CLIP4	1.04921	3.28635	5.65894	6.26297e-08	1.10228e-05	7.89951
HMOX1	1.35871	3.25242	5.64124	6.83081e-08	1.17242e-05	7.81676
SORT1	1.40797	3.11466	5.63846	6.92476e-08	1.17912e-05	7.80373
MYOF	1.35134	2.52433	5.61195	7.88328e-08	1.30556e-05	7.68015
LDLRAD3	1.30456	2.14509	5.60865	8.01109e-08	1.31305e-05	7.66482
CLEC7A	1.63257	3.63944	5.60499	8.15544e-08	1.31985e-05	7.6478
TLR8	1.55483	2.59405	5.6048	8.16329e-08	1.31985e-05	7.64688
PPBP	1.81722	3.70806	5.59677	8.48907e-08	1.35416e-05	7.60958
RAB27B	1.09405	2.55326	5.59575	8.53139e-08	1.35638e-05	7.60484
LY96	1.13387	2.9855	5.59324	8.63664e-08	1.35982e-05	7.59316
FCGR3A	1.476	3.84844	5.59319	8.63855e-08	1.35982e-05	7.59295
AZU1	-2.01989	7.85251	-5.59031	8.76055e-08	1.36998e-05	7.57958
CTD-2033D15.3	1.09923	1.19347	5.58861	8.8334e-08	1.37686e-05	7.57169
HK3	1.73138	3.67354	5.57715	9.34016e-08	1.43244e-05	7.51853
TNFRSF1B	1.28528	5.00743	5.57024	9.65922e-08	1.45793e-05	7.48652
MMP2	-1.60469	3.45919	-5.5575	1.02762e-07	1.53647e-05	7.42753
NTNG2	-1.43225	3.78033	-5.55572	1.03653e-07	1.54495e-05	7.4193
ABI3	1.03024	2.57341	5.55186	1.05611e-07	1.56435e-05	7.40148
PDK4	1.25695	1.8044	5.51197	1.28092e-07	1.82372e-05	7.21765
CD4	1.19903	5.22201	5.49776	1.37185e-07	1.93014e-05	7.15234
DPY19L2	-1.2874	3.74526	-5.47787	1.50969e-07	2.07511e-05	7.06117
SIGLEC7	1.15764	2.20165	5.47424	1.53623e-07	2.10131e-05	7.04458
HNMT	1.47834	2.87633	5.46885	1.57655e-07	2.12874e-05	7.01992
CTD-2006K23.1	1.29341	1.7681	5.46438	1.61074e-07	2.16405e-05	6.99949
SGMS2	1.11791	2.29826	5.43895	1.81952e-07	2.37764e-05	6.88348
FCGR2C	1.52308	3.46434	5.42978	1.90119e-07	2.45367e-05	6.8417
METTL7B	1.30543	2.5614	5.42953	1.90342e-07	2.45367e-05	6.84058
EPB41L3	1.24271	1.71704	5.41533	2.037e-07	2.5941e-05	6.77604
CHST15	1.26519	2.6204	5.41216	2.06806e-07	2.6164e-05	6.76164
SIGLEC9	1.36242	2.74384	5.38659	2.33599e-07	2.87968e-05	6.64574
PRKAR2B	1.06585	3.70318	5.38491	2.35465e-07	2.87968e-05	6.63817
TNNI2	1.06913	2.03672	5.37353	2.48552e-07	2.97862e-05	6.58673
MEST	-1.36382	5.25227	-5.37062	2.52012e-07	3.01252e-05	6.57358
TRPS1	1.17174	2.78503	5.36166	2.62949e-07	3.1198e-05	6.53317
LRRC25	1.37582	3.62899	5.33971	2.9175e-07	3.3671e-05	6.43434
EPSTI1	1.00483	2.33526	5.31641	3.25692e-07	3.64022e-05	6.3297
SPINT1	1.03136	3.2573	5.31359	3.30049e-07	3.67804e-05	6.31707
NLRP12	1.23132	2.3641	5.31076	3.34477e-07	3.7187e-05	6.3044
TMIGD2	-1.22504	2.45944	-5.3096	3.36312e-07	3.73041e-05	6.2992
MEFV	1.36702	2.55578	5.30331	3.46424e-07	3.83366e-05	6.27105
SLC28A3	-1.03507	1.22219	-5.29918	3.53227e-07	3.87997e-05	6.25256
MPEG1	1.93265	5.03674	5.27718	3.91693e-07	4.17482e-05	6.15433
SPRY2	-1.02224	3.4691	-5.27398	3.97624e-07	4.21446e-05	6.14005
CD93	1.31185	4.02632	5.27256	4.0028e-07	4.22179e-05	6.13372
NPW	-1.05318	2.62454	-5.26709	4.10679e-07	4.29556e-05	6.10936
CAMK1	1.20476	2.12551	5.25714	4.30262e-07	4.46126e-05	6.0651
MAFB	1.5389	2.79317	5.24503	4.55345e-07	4.67056e-05	6.01127
ADAP2	1.17055	3.07339	5.21638	5.20451e-07	5.20407e-05	5.88435
CT45A5	1.12486	0.759078	5.2055	5.47479e-07	5.36924e-05	5.83627
LILRB4	1.75139	3.40674	5.20476	5.49352e-07	5.36924e-05	5.83303
KCTD12	1.46485	3.57139	5.20209	5.56226e-07	5.42531e-05	5.82122
IFI30	1.62096	6.24729	5.18734	5.9565e-07	5.76203e-05	5.75621
TNFAIP2	1.16342	5.79432	5.18693	5.96788e-07	5.76203e-05	5.7544
ARHGEF10L	1.22439	1.94528	5.16737	6.53414e-07	6.17134e-05	5.66835
SDPR	1.17489	2.49182	5.13683	7.52378e-07	6.92768e-05	5.53453
FAM95C	-1.37081	1.69812	-5.1248	7.95246e-07	7.27192e-05	5.48195
AC002454.1	-1.18075	4.15134	-5.1221	8.05189e-07	7.30962e-05	5.47017
CXCL16	1.08256	2.4194	5.10622	8.66125e-07	7.65013e-05	5.40097
ITGB2	1.00603	7.63735	5.10451	8.72954e-07	7.66234e-05	5.39352
SCIMP	1.26411	3.52485	5.10437	8.73526e-07	7.66234e-05	5.3929
2025-03-01	1.0265	4.16738	5.09999	8.91244e-07	7.77125e-05	5.37385
WASF1	-1.0534	3.8247	-5.08159	9.69624e-07	8.31324e-05	5.29392
ACSM3	-1.16169	4.86693	-5.07439	1.00212e-06	8.4897e-05	5.26267
LSP1	1.22407	6.45181	5.07069	1.01918e-06	8.57329e-05	5.24667
NRGN	1.2704	4.81556	5.05386	1.10059e-06	9.12938e-05	5.17381
CCR1	1.26153	3.35105	5.04305	1.15611e-06	9.52363e-05	5.12717
MSR1	1.06007	1.31405	5.01604	1.30713e-06	0.00010443	5.01083
LINC00482	1.0412	1.28499	5.00692	1.36229e-06	0.000107754	4.97167
FGL2	1.3894	4.28473	5.005	1.3742e-06	0.000108337	4.96342
LILRA5	1.53765	3.02997	4.98325	1.5162e-06	0.000115892	4.87027
GYPC	-1.00648	6.38231	-4.95298	1.73781e-06	0.000129308	4.7411
NCF2	1.29005	5.33386	4.9423	1.82326e-06	0.000134201	4.69566
IL10RA	1.06024	4.7384	4.93783	1.86022e-06	0.000136483	4.67667
LLNLF-158E9.1	-1.07882	1.5449	-4.88074	2.40096e-06	0.000168362	4.43523
CD36	1.50373	6.0914	4.86234	2.60557e-06	0.000179071	4.35788
VNN3	1.00134	1.6234	4.86089	2.62246e-06	0.00017963	4.35177
MUC19	-1.1303	2.4474	-4.86079	2.62355e-06	0.00017963	4.35138
RN7SL138P	1.05456	2.21518	4.85705	2.66752e-06	0.000182017	4.33566
C1orf228	-1.00112	7.31851	-4.84828	2.77325e-06	0.000187622	4.29891
CD86	1.20821	3.6089	4.84406	2.82566e-06	0.000190357	4.28121
LILRA2	1.03344	5.4012	4.84055	2.86987e-06	0.000192791	4.26653
FGFR1	-1.17144	3.61709	-4.83898	2.88992e-06	0.000193607	4.25995
CD1D	1.24954	2.6838	4.82244	3.10904e-06	0.000203974	4.19087
ITGB3	1.15144	2.01628	4.81032	3.27989e-06	0.000214298	4.14032
FXYD6	1.17158	2.62769	4.80376	3.37609e-06	0.000218693	4.113
MS4A4A	1.22654	3.41241	4.79543	3.50208e-06	0.000226029	4.07839
HCK	1.04475	5.37439	4.733	4.60301e-06	0.00028039	3.82025
PTK2	1.1911	2.83427	4.73027	4.658e-06	0.000283017	3.80904
AE000661.37	-1.45655	4.39652	-4.71749	4.92439e-06	0.000295102	3.75655
CTSS	1.02298	7.43271	4.71253	5.03189e-06	0.000299627	3.73617
SLC7A7	1.34936	3.8548	4.70968	5.09454e-06	0.000301962	3.72449
PDCD6IPP1	1.25744	1.82801	4.6718	6.00277e-06	0.000344535	3.56974
IL1RN	1.22169	3.21501	4.65295	6.51111e-06	0.000366018	3.49309
HSPA7	1.10383	2.08332	4.6424	6.81357e-06	0.000378182	3.45028
GIMAP7	1.01172	3.39173	4.60088	8.14097e-06	0.000432878	3.28255
C1QTNF4	-1.34345	3.71363	-4.59987	8.17593e-06	0.00043377	3.27851
CTD-3088G3.8	-1.15732	2.68402	-4.53974	1.05582e-05	0.000528976	3.03774
ADGRG6	1.07794	1.15205	4.49282	1.28684e-05	0.000608232	2.85159
AQP9	1.13675	2.06462	4.47849	1.36665e-05	0.000639476	2.79501
C5AR1	1.39652	3.59347	4.47251	1.40128e-05	0.000650532	2.77148
ANXA8	-1.07761	1.02203	-4.46957	1.41864e-05	0.000656929	2.75991
APOBEC3A	1.26854	3.13634	4.46277	1.45962e-05	0.000670693	2.73314
PF4	1.34151	2.76685	4.42877	1.68199e-05	0.000740757	2.5999
PCBP3	-1.03295	1.99278	-4.42686	1.6954e-05	0.000745345	2.59244
CRNDE	-1.15661	3.82778	-4.39909	1.90238e-05	0.000814507	2.48426
NCF1C	1.20462	3.57708	4.38715	1.99868e-05	0.000846616	2.43791
NCF1	1.30469	5.1175	4.38684	2.00122e-05	0.00084694	2.43672
ANKRD18A	-1.08674	1.61021	-4.37852	2.07118e-05	0.000871138	2.40446
HOXB5	1.06016	1.6192	4.37624	2.09071e-05	0.000877804	2.39565
MGST1	-1.12595	7.53574	-4.36359	2.20258e-05	0.00091114	2.34674
SNX18P3	-1.021	1.5026	-4.33883	2.43832e-05	0.000991457	2.25136
SPARC	-1.25635	6.03004	-4.32849	2.54374e-05	0.00102299	2.21167
KIT	-1.0178	5.39983	-4.29994	2.8582e-05	0.00111376	2.10241
KYNU	1.06352	3.32934	4.29317	2.93796e-05	0.00113281	2.07661
ST18	-1.18839	1.51654	-4.28778	3.00303e-05	0.00114902	2.05609
FPR1	1.31448	3.23799	4.2862	3.02247e-05	0.00115328	2.05004
ALDH1A1	1.11404	2.02608	4.27774	3.12809e-05	0.00117812	2.01786
BASP1	1.1806	3.71999	4.27427	3.17242e-05	0.00118956	2.00468
PBX3	1.04411	4.87167	4.26515	3.2918e-05	0.00122183	1.97008
RBM47	1.18741	3.52726	4.25813	3.38662e-05	0.00124829	1.94349
RP11-704M14.2	-1.13687	1.44922	-4.22023	3.9455e-05	0.00140123	1.80051
HOXB-AS3	1.57844	2.39257	4.20108	4.26056e-05	0.00148764	1.72864
CCL23	1.18539	2.57184	4.18598	4.52572e-05	0.00154816	1.67217
SCUBE1	1.08145	2.10567	4.16452	4.92983e-05	0.00165703	1.59222
HOXB6	1.28442	1.98531	4.1607	5.00532e-05	0.00167532	1.57802
SAMHD1	1.0941	5.94488	4.13685	5.50217e-05	0.00179379	1.48959
PTAFR	1.03958	4.09105	4.13348	5.57619e-05	0.00181173	1.47711
C2	1.12135	2.20002	4.1325	5.59787e-05	0.0018163	1.47348
CLEC11A	-1.30363	6.58035	-4.10328	6.28207e-05	0.0019843	1.36581
LRP1	1.22179	3.54627	4.07365	7.05694e-05	0.00216595	1.25728
NCF1B	1.08353	3.89138	4.04219	7.97922e-05	0.00234201	1.14274
SLC11A1	1.34451	4.22402	4.0397	8.05685e-05	0.00235898	1.13371
VCAN	1.65132	5.20967	3.9853	9.94642e-05	0.0027808	0.93745
HOXB-AS2	1.05564	2.00398	3.9725	0.000104487	0.00288404	0.891591
FCN1	1.48272	5.65987	3.97183	0.000104756	0.0028881	0.889205
ANXA5	1.09383	5.23576	3.96678	0.000106809	0.00292779	0.871139
HOXB3	1.52122	3.87055	3.95381	0.000112253	0.00302317	0.824884
DHRS9	1.04615	2.94803	3.93781	0.000119339	0.00316575	0.767951
CFD	-1.1772	6.81436	-3.90192	0.000136813	0.00352535	0.640943
PRODH	-1.058	2.80063	-3.85349	0.000164267	0.00405323	0.471138
RP11-704M14.1	-1.21882	2.09835	-3.78193	0.000214574	0.00495609	0.223464
SNORA16B	1.20682	1.72804	3.73877	0.000251632	0.00564262	0.0759975
KLF4	1.02833	4.18667	3.72791	0.000261868	0.00580933	0.0391181
HOXB2	1.00146	2.81915	3.70109	0.000288871	0.00628243	-0.0516064
IRF8	1.05411	5.09284	3.69499	0.000295366	0.00637762	-0.0721505
CPA3	-1.41438	5.57387	-3.68184	0.000309841	0.00660936	-0.116349
TPSB2	-1.28502	3.76833	-3.65629	0.000339906	0.00708263	-0.201847
CD14	1.39105	3.939	3.62236	0.000384102	0.00778918	-0.314604
UGT2B11	-1.01895	1.68562	-3.61414	0.000395598	0.00794642	-0.34179
SPINK2	1.34489	5.47009	3.56951	0.000463897	0.00893982	-0.488484
S100A12	1.4992	4.77281	3.56804	0.000466312	0.00897185	-0.493262
NAPSB	1.01415	3.47528	3.53216	0.000529415	0.00982528	-0.61001
MS4A6A	1.29148	6.1088	3.52248	0.000547762	0.0100705	-0.641325
CLEC5A	-1.05412	3.23272	-3.503	0.000586529	0.0105643	-0.704151
RETN	-1.1162	3.0066	-3.488	0.000618096	0.0109488	-0.752287
SIRPB1	1.00344	4.4518	3.40086	0.000835459	0.0135768	-1.0285
LY86	1.05429	4.51425	3.36677	0.000938515	0.0147248	-1.13489
KCNE5	-1.11701	1.78503	-3.35215	0.000986275	0.0152094	-1.18025
S100A9	1.44831	8.58571	3.23648	0.00145211	0.0202808	-1.53289
APP	-1.17949	4.62429	-3.21778	0.00154434	0.0210991	-1.58887
TPSAB1	-1.17299	4.87216	-3.21227	0.0015725	0.0213838	-1.60529
GABRE	-1.00242	1.27352	-3.13873	0.00199755	0.0254271	-1.82234
LGALS2	1.0614	2.68409	3.09711	0.002283	0.0280325	-1.94321
MEG3	-1.16762	1.82774	-3.07305	0.00246471	0.0295097	-2.0124
CES1	1.0344	2.01178	3.06904	0.00249626	0.0297728	-2.02389
HDC	-1.08335	3.18565	-3.06663	0.00251543	0.0299566	-2.0308
S100A8	1.33743	8.07509	3.00795	0.00302553	0.0343559	-2.19726
CTSG	-1.21708	6.74946	-2.93902	0.00374543	0.0402982	-2.38909
PLBD1	1.05549	3.40595	2.85848	0.00478376	0.047934	-2.60815

## Sheet: S3
Table S3: Model genes and coefficients.
Gene	Coef
CLCN5	0.309655
HIP1	0.142471
IL6R	0.0254579
CBR1	0.303447
DPYSL2	-0.0448906
EPB41L2	-0.022816
GBP2	0.0423148
KLF9	0.0477093
MRC1	0.0447374
NDFIP1	-0.0572567
SH3BP5	0.0747901
ST14	-0.0513292
TNNT1	0.0817535
VNN1	-0.013382
ZNF532	0.0453497
AGRN	-0.0575943
CYP2E1	-0.0535509
IGLL1	0.00379488
KCTD15	-0.0864465
RAB27A	-0.137453
SLC22A4	-0.258949
STAR	-0.0171417
